# Supplementary material for: N′-[(E)-(5-Methyl­furan-2-yl)methyl­idene]formohydrazide
Source: Acta Crystallogr Sect E Struct Rep Online. 2009 Sep 19;65(Pt 10):o2495. doi: 10.1107/S1600536809037064 (PMC2970214; doi:10.1107/S1600536809037064)
Supplement: Supplementary file 1 [file e-65-o2495-sup1.cif]

##############################################################################
###                                                                        ###
###        Electronic paper (Acta Crystallographica Section E)             ###
###                                                                        ###
##############################################################################
#                                                                            #
# This CIF contains the data in a paper accepted for publication in Acta     #
# Crystallographica Section E. It conforms to the requirements of Notes      #
# for Authors for Section E, and has been peer reviewed under the auspices   #
# of the IUCr Commission on Journals.                                        #
#                                                                            #
# Full details of the Crystallographic Information File format               #
# are given in the paper "The Crystallographic Information File (CIF):       #
# a New Standard Archive File for Crystallography" by S. R. Hall, F. H.      #
# Allen and I. D. Brown [Acta Cryst. (1991), A47, 655-685].                  #
#                                                                            #
# The current version of the core CIF dictionary is obtainable from          #
# ftp://ftp.iucr.org/pub/cif_core.dic. The current version number is 2.4.    #
#                                                                            #
# Software is freely available for graphical display of the structure(s) in  #
# this CIF.  For information consult the CIF home page http://www.iucr.org/  #
# cif/home.html                                                              #
#                                                                            #
# This file may be used for bona fide research purposes within the           #
# scientific community so long as proper attribution is given to the journal # 
# article from which it was obtained.                                        #
#                                                                            #
##############################################################################
                                             
data_global
_audit_creation_method     ?
_journal_date_recd_electronic     2009-09-12
_journal_date_accepted     2009-09-13
_journal_name_full     'Acta Crystallographica, Section E'
_journal_year     2009
_journal_volume     65
_journal_issue     10
_journal_page_first     o2495
_journal_page_last     o2495
_journal_paper_category     QO
_journal_coeditor_code     HB5099
_publ_contact_author
;
Muhammad Nawaz Tahir
University of Sargodha
Department of Physics
Sargodha
Pakistan
;
_publ_contact_author_email     'dmntahir_uos@yahoo.com'
_publ_contact_author_fax     '0092 48 32 22 121'
_publ_contact_author_phone     '0092 48 92 30 914'
_publ_section_title
;
<i>N</i>'-[(<i>E</i>)-(5-Methylfuran-2-yl)methylidene]formohydrazide
;
loop_
    _publ_author_name
    _publ_author_address
    'Zahid Shafiq'
;
Department of Chemistry
Bahauddin Zakariya University
Multan 60800
Pakistan
;
    'Muhammad Yaqub'
;
Department of Chemistry
Bahauddin Zakariya University
Multan 60800
Pakistan
;
    'Tahir, M. Nawaz'
;
Department of Physics
University of Sargodha
Sargodha
Pakistan
;
    'Mian Hasnain Nawaz'
;
Department of Chemistry
Bahauddin Zakariya University
Multan 60800
Pakistan
;
    'Iqbal, M. Saeed'
;
Department of Chemistry
Government College University
Lahore
Pakistan
;
data_I
_audit_creation_method     SHELXL-97
_chemical_name_systematic
;
<i>N</i>'-[(<i>E</i>)-(5-methylfuran-2-yl)methylidene]formohydrazide
;
_chemical_name_common     ?
_chemical_formula_moiety     'C7 H8 N2 O2'
_chemical_formula_sum     'C7 H8 N2 O2'
_chemical_formula_iupac     'C7 H8 N2 O2'
_chemical_formula_weight     152.15
_symmetry_cell_setting     orthorhombic
_symmetry_space_group_name_H-M     'P b c a'
_symmetry_space_group_name_Hall     '-P 2ac 2ab'
loop_
    _symmetry_equiv_pos_site_id
    _symmetry_equiv_pos_as_xyz
    1 x,y,z
    2 1/2-x,-y,1/2+z
    3 1/2+x,1/2-y,-z
    4 -x,1/2+y,1/2-z
    5 -x,-y,-z
    6 1/2+x,y,1/2-z
    7 1/2-x,1/2+y,z
    8 x,1/2-y,1/2+z
_cell_length_a     10.6433(14)
_cell_length_b     6.7762(8)
_cell_length_c     21.129(3)
_cell_angle_alpha     90
_cell_angle_beta     90
_cell_angle_gamma     90
_cell_volume     1523.9(3)
_cell_formula_units_Z     8
_cell_measurement_reflns_used     1864
_cell_measurement_theta_min     2.72
_cell_measurement_theta_max     25.50
_cell_measurement_temperature     296(2)
_exptl_crystal_description     'cut needle'
_exptl_crystal_colour     Brown
_exptl_crystal_size_max     0.25
_exptl_crystal_size_mid     0.15
_exptl_crystal_size_min     0.13
_exptl_crystal_density_diffrn     1.326
_exptl_crystal_density_meas     ?
_exptl_crystal_density_method     'not measured'
_exptl_crystal_F_000     640
_exptl_absorpt_coefficient_mu     0.100
_exptl_absorpt_correction_type     multi-scan
_exptl_absorpt_process_details     '(SADABS; Bruker, 2005)'
_exptl_absorpt_correction_T_min     0.985
_exptl_absorpt_correction_T_max     0.988
_exptl_special_details
;
;
_diffrn_ambient_temperature     296(2)
_diffrn_radiation_type     MoK\a
_diffrn_radiation_wavelength     0.71073
_diffrn_radiation_source     'fine-focus sealed tube'
_diffrn_radiation_monochromator     graphite
_diffrn_measurement_device_type     'Bruker Kappa APEXII CCD'
_diffrn_measurement_method     \w
_diffrn_detector_area_resol_mean     7.80
_diffrn_reflns_number     7485
_diffrn_reflns_av_R_equivalents     0.0715
_diffrn_reflns_av_sigmaI/netI     0.0759
_diffrn_reflns_theta_min     2.72
_diffrn_reflns_theta_max     25.50
_diffrn_reflns_theta_full     25.50
_diffrn_measured_fraction_theta_max     0.992
_diffrn_measured_fraction_theta_full     0.992
_diffrn_reflns_limit_h_min     -12
_diffrn_reflns_limit_h_max     12
_diffrn_reflns_limit_k_min     -5
_diffrn_reflns_limit_k_max     8
_diffrn_reflns_limit_l_min     -23
_diffrn_reflns_limit_l_max     25
_diffrn_standards_number     0
_diffrn_standards_interval_count     ?
_diffrn_standards_interval_time     ?
_diffrn_standards_decay_%     ?
_refine_special_details
;
Refinement of <i>F</i>^2^ against ALL reflections. The weighted <i>R</i>-factor
<i>wR</i> and goodness of fit <i>S</i> are based on <i>F</i>^2^, conventional
<i>R</i>-factors <i>R</i> are based on <i>F</i>, with <i>F</i> set to zero for
negative <i>F</i>^2^. The threshold expression of <i>F</i>^2^ >
\s(<i>F</i>^2^) is used only for calculating <i>R</i>-factors(gt) <i>etc</i>.
and is not relevant to the choice of reflections for refinement.
<i>R</i>-factors based on <i>F</i>^2^ are statistically about twice as large
as those based on <i>F</i>, and <i>R</i>- factors based on ALL data will be
even larger.
;
_reflns_number_total     1403
_reflns_number_gt     655
_reflns_threshold_expression     I>2\s(I)
_refine_ls_structure_factor_coef     Fsqd
_refine_ls_matrix_type     full
_refine_ls_R_factor_all     0.1440
_refine_ls_R_factor_gt     0.0437
_refine_ls_wR_factor_gt     0.0811
_refine_ls_wR_factor_ref     0.1082
_refine_ls_goodness_of_fit_ref     1.003
_refine_ls_restrained_S_all     1.003
_refine_ls_number_reflns     1403
_refine_ls_number_parameters     101
_refine_ls_number_restraints     0
_refine_ls_hydrogen_treatment     constr
_refine_ls_weighting_scheme     calc
_refine_ls_weighting_details
                 'calc w=1/[\s^2^(Fo^2^)+(0.0376P)^2^] where P=(Fo^2^+2Fc^2^)/3'
_atom_sites_solution_hydrogens     geom
_atom_sites_solution_primary     direct
_atom_sites_solution_secondary     difmap
_refine_ls_shift/su_max     0.000
_refine_ls_shift/su_mean     0.000
_refine_diff_density_max     0.124
_refine_diff_density_min     -0.160
loop_
    _atom_type_symbol
    _atom_type_description
    _atom_type_scat_dispersion_real
    _atom_type_scat_dispersion_imag
    _atom_type_scat_source
    O O 0.0106 0.0060 'International Tables Vol C Tables 4.2.6.8 and 6.1.1.4'
    N N 0.0061 0.0033 'International Tables Vol C Tables 4.2.6.8 and 6.1.1.4'
    H H 0.0000 0.0000 'International Tables Vol C Tables 4.2.6.8 and 6.1.1.4'
    C C 0.0033 0.0016 'International Tables Vol C Tables 4.2.6.8 and 6.1.1.4'
_computing_data_collection     'APEX2 (Bruker, 2007)'
_computing_cell_refinement     'SAINT (Bruker, 2007)'
_computing_data_reduction     'SAINT (Bruker, 2007)'
_computing_structure_solution     'SHELXS97 (Sheldrick, 2008)'
_computing_structure_refinement     'SHELXL97 (Sheldrick, 2008)'
_computing_molecular_graphics
                  'ORTEP-3 for Windows (Farrugia, 1997) and PLATON (Spek, 2009)'
_computing_publication_material
;
WinGX (Farrugia, 1999) and PLATON (Spek, 2009)
;
loop_
    _atom_site_type_symbol
    _atom_site_label
    _atom_site_fract_x
    _atom_site_fract_y
    _atom_site_fract_z
    _atom_site_U_iso_or_equiv
    _atom_site_thermal_displace_type
    _atom_site_calc_flag
    _atom_site_refinement_flags
    _atom_site_occupancy
    O O1 0.56771(16) 0.2958(2) 0.15544(8) 0.0550(7) Uani . . 1.000
    O O2 0.66434(16) 1.0759(3) 0.01153(9) 0.0665(8) Uani . . 1.000
    N N1 0.5699(2) 0.6414(3) 0.08604(10) 0.0486(8) Uani . . 1.000
    N N2 0.56384(19) 0.8059(3) 0.04784(10) 0.0497(8) Uani . . 1.000
    C C1 0.5376(3) 0.1184(4) 0.18332(14) 0.0602(11) Uani . . 1.000
    C C2 0.4218(3) 0.0664(4) 0.16579(15) 0.0717(14) Uani . . 1.000
    C C3 0.3762(3) 0.2130(4) 0.12461(15) 0.0641(11) Uani . . 1.000
    C C4 0.4667(2) 0.3504(4) 0.11942(12) 0.0481(10) Uani . . 1.000
    C C5 0.4735(2) 0.5290(4) 0.08350(13) 0.0501(10) Uani . . 1.000
    C C6 0.6618(2) 0.9277(4) 0.04483(14) 0.0542(11) Uani . . 1.000
    C C7 0.6371(3) 0.0296(4) 0.22318(15) 0.0950(16) Uani . . 1.000
    H H2 0.37892 -0.04640 0.17850 0.0858 Uiso . . 1.000
    H H2A 0.49724 0.82967 0.02609 0.0596 Uiso . . 1.000
    H H3 0.29823 0.21455 0.10475 0.0770 Uiso . . 1.000
    H H5 0.40630 0.56423 0.05772 0.0599 Uiso . . 1.000
    H H6 0.73203 0.89887 0.06930 0.0651 Uiso . . 1.000
    H H7A 0.61090 -0.09910 0.23690 0.1421 Uiso . . 1.000
    H H7B 0.71316 0.01834 0.19904 0.1421 Uiso . . 1.000
    H H7C 0.65168 0.11181 0.25943 0.1421 Uiso . . 1.000
loop_
    _atom_site_aniso_label
    _atom_site_aniso_U_11
    _atom_site_aniso_U_22
    _atom_site_aniso_U_33
    _atom_site_aniso_U_12
    _atom_site_aniso_U_13
    _atom_site_aniso_U_23
    O1 0.0546(12) 0.0537(12) 0.0566(13) -0.0005(9) 0.0025(11) 0.0096(10)
    O2 0.0620(14) 0.0531(12) 0.0845(17) -0.0070(9) -0.0148(11) 0.0163(11)
    N1 0.0461(14) 0.0486(13) 0.0510(16) 0.0081(12) 0.0010(12) 0.0037(12)
    N2 0.0408(13) 0.0512(13) 0.0570(16) 0.0048(12) -0.0071(12) 0.0094(12)
    C1 0.074(2) 0.0447(18) 0.062(2) 0.0016(16) 0.0148(19) 0.0060(16)
    C2 0.080(2) 0.054(2) 0.081(3) -0.0146(18) 0.025(2) -0.0025(17)
    C3 0.0533(19) 0.068(2) 0.071(2) -0.0095(17) 0.0073(17) -0.0096(18)
    C4 0.0415(16) 0.0546(19) 0.0483(19) 0.0013(15) 0.0047(14) -0.0011(15)
    C5 0.0416(16) 0.0567(18) 0.052(2) 0.0088(14) -0.0007(14) 0.0003(15)
    C6 0.0454(18) 0.0562(18) 0.061(2) 0.0042(15) -0.0088(16) -0.0033(17)
    C7 0.116(3) 0.081(2) 0.088(3) 0.018(2) -0.004(2) 0.031(2)
_geom_special_details
;
Bond distances, angles <i>etc</i>. have been calculated using the rounded
fractional coordinates. All su's are estimated from the variances of the
(full) variance-covariance matrix. The cell e.s.d.'s are taken into account in
the estimation of distances, angles and torsion angles
;
loop_
    _geom_bond_atom_site_label_1
    _geom_bond_atom_site_label_2
    _geom_bond_site_symmetry_1
    _geom_bond_site_symmetry_2
    _geom_bond_distance
    _geom_bond_publ_flag
    O1 C1 . . 1.377(3) no
    O1 C4 . . 1.368(3) no
    O2 C6 . . 1.227(3) no
    N1 N2 . . 1.378(3) no
    N1 C5 . . 1.279(3) no
    N2 C6 . . 1.331(3) no
    N2 H2A . . 0.8600 no
    C1 C2 . . 1.334(4) no
    C1 C7 . . 1.481(4) no
    C2 C3 . . 1.407(4) no
    C3 C4 . . 1.344(4) no
    C4 C5 . . 1.430(4) no
    C2 H2 . . 0.9300 no
    C3 H3 . . 0.9300 no
    C5 H5 . . 0.9300 no
    C6 H6 . . 0.9300 no
    C7 H7A . . 0.9600 no
    C7 H7B . . 0.9600 no
    C7 H7C . . 0.9600 no
loop_
    _geom_contact_atom_site_label_1
    _geom_contact_atom_site_label_2
    _geom_contact_distance
    _geom_contact_site_symmetry_1
    _geom_contact_site_symmetry_2
    _geom_contact_publ_flag
    O1 N1 2.763(3) . . no
    O2 N1 3.268(3) . 7_655 no
    O2 N2 2.848(3) . 5_675 no
    O2 C6 3.099(3) . 7_655 no
    O1 H6 2.8900 . 7_645 no
    O2 H2A 2.0000 . 5_675 no
    O2 H6 2.7400 . 7_655 no
    N1 O1 2.763(3) . . no
    N1 O2 3.268(3) . 7_645 no
    N1 C6 3.318(3) . 7_645 no
    N2 C2 3.408(4) . 1_565 no
    N2 O2 2.848(3) . 5_675 no
    N1 H6 2.7000 . 7_645 no
    C1 C6 3.461(4) . 1_545 no
    C2 N2 3.408(4) . 1_545 no
    C5 C5 3.595(4) . 5_665 no
    C6 N1 3.318(3) . 7_655 no
    C6 C1 3.461(4) . 1_565 no
    C6 O2 3.099(3) . 7_645 no
    C1 H7A 3.0000 . 4_655 no
    C2 H7A 3.0800 . 4_655 no
    C6 H2A 2.8000 . 5_675 no
    H2A H5 2.1500 . . no
    H2A O2 2.0000 . 5_675 no
    H2A C6 2.8000 . 5_675 no
    H2A H2A 2.5600 . 5_675 no
    H5 H2A 2.1500 . . no
    H6 O1 2.8900 . 7_655 no
    H6 O2 2.7400 . 7_645 no
    H6 N1 2.7000 . 7_655 no
    H7A C1 3.0000 . 4_645 no
    H7A C2 3.0800 . 4_645 no
loop_
    _geom_angle_atom_site_label_1
    _geom_angle_atom_site_label_2
    _geom_angle_atom_site_label_3
    _geom_angle_site_symmetry_1
    _geom_angle_site_symmetry_2
    _geom_angle_site_symmetry_3
    _geom_angle
    _geom_angle_publ_flag
    C1 O1 C4 . . . 106.9(2) no
    N2 N1 C5 . . . 114.8(2) no
    N1 N2 C6 . . . 119.5(2) no
    N1 N2 H2A . . . 120.00 no
    C6 N2 H2A . . . 120.00 no
    C2 C1 C7 . . . 135.3(3) no
    O1 C1 C2 . . . 109.1(2) no
    O1 C1 C7 . . . 115.6(2) no
    C1 C2 C3 . . . 107.7(3) no
    C2 C3 C4 . . . 107.0(3) no
    O1 C4 C5 . . . 119.0(2) no
    O1 C4 C3 . . . 109.3(2) no
    C3 C4 C5 . . . 131.7(2) no
    N1 C5 C4 . . . 121.5(2) no
    O2 C6 N2 . . . 123.5(2) no
    C1 C2 H2 . . . 126.00 no
    C3 C2 H2 . . . 126.00 no
    C2 C3 H3 . . . 127.00 no
    C4 C3 H3 . . . 127.00 no
    N1 C5 H5 . . . 119.00 no
    C4 C5 H5 . . . 119.00 no
    O2 C6 H6 . . . 118.00 no
    N2 C6 H6 . . . 118.00 no
    C1 C7 H7A . . . 109.00 no
    C1 C7 H7B . . . 109.00 no
    C1 C7 H7C . . . 109.00 no
    H7A C7 H7B . . . 109.00 no
    H7A C7 H7C . . . 109.00 no
    H7B C7 H7C . . . 110.00 no
loop_
    _geom_torsion_atom_site_label_1
    _geom_torsion_atom_site_label_2
    _geom_torsion_atom_site_label_3
    _geom_torsion_atom_site_label_4
    _geom_torsion_site_symmetry_1
    _geom_torsion_site_symmetry_2
    _geom_torsion_site_symmetry_3
    _geom_torsion_site_symmetry_4
    _geom_torsion
    _geom_torsion_publ_flag
    C4 O1 C1 C2 . . . . -0.7(3) no
    C4 O1 C1 C7 . . . . 178.2(2) no
    C1 O1 C4 C3 . . . . 0.2(3) no
    C1 O1 C4 C5 . . . . -178.5(2) no
    C5 N1 N2 C6 . . . . -177.0(2) no
    N2 N1 C5 C4 . . . . 178.7(2) no
    N1 N2 C6 O2 . . . . 179.2(2) no
    O1 C1 C2 C3 . . . . 0.9(3) no
    C7 C1 C2 C3 . . . . -177.7(3) no
    C1 C2 C3 C4 . . . . -0.7(4) no
    C2 C3 C4 O1 . . . . 0.3(3) no
    C2 C3 C4 C5 . . . . 178.8(3) no
    O1 C4 C5 N1 . . . . -2.4(4) no
    C3 C4 C5 N1 . . . . 179.2(3) no
loop_
    _geom_hbond_atom_site_label_D
    _geom_hbond_atom_site_label_H
    _geom_hbond_atom_site_label_A
    _geom_hbond_site_symmetry_A
    _geom_hbond_distance_DH
    _geom_hbond_distance_HA
    _geom_hbond_distance_DA
    _geom_hbond_angle_DHA
    _geom_hbond_publ_flag
    N2 H2A O2 5_675 0.86 2.00 2.848(3) 169 yes
