# Supplementary material for: N′-[(E)-(5-Methyl­furan-2-yl)methyl­idene]formohydrazide
Source: Acta Crystallogr Sect E Struct Rep Online. 2009 Sep 19;65(Pt 10):o2495. doi: 10.1107/S1600536809037064 (PMC2970214; doi:10.1107/S1600536809037064)
Supplement: Supplementary file 2 [file e-65-o2495-Isup2.hkl]

#
# h,k,l, Fc-squared, Fo-squared, sigma(Fo-squared) and status flag
#
data_I
_shelx_title ' MHN03 in Pbca'
_shelx_refln_list_code          4
_shelx_F_calc_maximum      175.60
_exptl_crystal_F_000       640.00
_reflns_d_resolution_high  0.8256
 
loop_
 _symmetry_equiv_pos_as_xyz
 'x, y, z'
 '-x+1/2, -y, z+1/2'
 '-x, y+1/2, -z+1/2'
 'x+1/2, -y+1/2, -z'
 '-x, -y, -z'
 'x-1/2, y, -z-1/2'
 'x, -y-1/2, z-1/2'
 '-x-1/2, y-1/2, z'
 
_cell_length_a    10.6433
_cell_length_b     6.7762
_cell_length_c    21.1292
_cell_angle_alpha  90.000
_cell_angle_beta   90.000
_cell_angle_gamma  90.000
 
_shelx_F_squared_multiplier     1.000
 
loop_
 _refln_index_h
 _refln_index_k
 _refln_index_l
 _refln_F_squared_calc
 _refln_F_squared_meas
 _refln_F_squared_sigma
 _refln_observed_status
   2   0   0    30836.74    28717.80    305.04 o
   4   0   0     2901.63     3006.34     44.10 o
   6   0   0       79.21       78.85     17.04 o
   8   0   0     1366.19     1468.48    132.59 o
  10   0   0      673.59      683.98     57.66 o
  12   0   0        5.26      -15.91     35.29 o
   2   1   0     2717.40     2578.66     29.43 o
   4   1   0      906.83      828.37     17.21 o
   6   1   0        1.08       10.80      9.70 o
   8   1   0       19.90        7.64     12.98 o
  10   1   0        2.56       -4.99     18.64 o
  12   1   0        9.37        0.99     18.87 o
   0   2   0      457.19      452.92     13.22 o
   2   2   0     1826.58     1619.65     19.96 o
   4   2   0       23.23       21.63      6.88 o
   6   2   0     2045.16     2089.37     37.44 o
   8   2   0      113.52      135.67     17.39 o
  10   2   0        0.60       10.73     16.50 o
  12   2   0       16.83       40.38     23.42 o
   2   3   0      225.08      219.29      9.48 o
   4   3   0      756.02      715.80     15.85 o
   6   3   0       55.23       53.96     11.87 o
   8   3   0      203.98      252.65     23.64 o
  10   3   0      134.95      142.41     23.44 o
  12   3   0       15.06       10.01     28.05 o
   0   4   0      336.44      352.10     16.50 o
   2   4   0      163.49      162.86      9.00 o
   4   4   0       77.18       77.06     12.27 o
   6   4   0        0.22        4.98      9.18 o
   8   4   0       67.15       41.62     17.35 o
  10   4   0       11.96       -3.65     23.62 o
   2   5   0      202.20      198.00     10.34 o
   4   5   0       87.29       86.39     11.08 o
   6   5   0       94.56      100.52     21.28 o
   8   5   0       23.94       24.81     22.08 o
  10   5   0        0.73        9.88     26.69 o
   0   6   0        8.97       12.20     10.86 o
   2   6   0      262.38      296.13     20.01 o
   4   6   0      104.49      107.75     28.53 o
   6   6   0      120.19       93.73     40.04 o
   8   6   0        3.97      -37.61     52.75 o
   2   7   0        2.35       15.57     31.58 o
   4   7   0       17.55       -4.34     34.72 o
   6   7   0        7.48       16.27     21.31 o
   2   8   0        7.58      -26.74     34.36 o
   1   1   1      211.54      208.85      3.99 o
   2   1   1      763.98      689.12      8.02 o
   3   1   1    10303.35     9895.56     55.55 o
   4   1   1      373.52      367.91      8.73 o
   5   1   1       34.22       34.01      6.01 o
   6   1   1       54.11       56.59      7.26 o
   7   1   1      228.04      227.15     12.46 o
   8   1   1      559.79      563.17     18.57 o
   9   1   1      130.29      144.67     13.70 o
  10   1   1      148.09      153.60     14.46 o
  11   1   1       15.78       18.58     12.76 o
  12   1   1       18.77       12.24     14.03 o
   0   2   1     1641.22     1520.45     16.62 o
   1   2   1        0.56        0.22      2.28 o
   2   2   1      130.88      129.66      4.46 o
   3   2   1        8.66        2.51      3.04 o
   4   2   1      112.01      102.23      5.92 o
   5   2   1        1.13        5.36      5.13 o
   6   2   1        7.97        5.94      6.57 o
   7   2   1      199.52      209.68     11.02 o
   8   2   1        4.80       -5.59      8.81 o
   9   2   1       18.75       21.99     10.25 o
  10   2   1        4.35        6.95     11.72 o
  11   2   1        2.79      -11.23     11.85 o
  12   2   1        0.05       19.79     14.02 o
   1   3   1       14.14       12.84      3.28 o
   2   3   1      855.85      911.70     13.74 o
   3   3   1       78.82       77.85      4.85 o
   4   3   1        4.40        4.36      4.18 o
   5   3   1       19.32        9.13      5.20 o
   6   3   1      119.00      119.01      9.19 o
   7   3   1       58.36       47.25      8.48 o
   8   3   1       43.00       23.75     10.33 o
   9   3   1       40.77       52.84     12.54 o
  10   3   1        9.64       16.71     11.86 o
  11   3   1        7.00        7.41     13.27 o
   0   4   1     1602.87     1584.52     24.41 o
   1   4   1      251.64      271.87      8.64 o
   2   4   1      806.61      811.42     12.63 o
   3   4   1      100.96      105.24      6.50 o
   4   4   1       29.36       28.27      5.64 o
   5   4   1       10.03        1.09      5.42 o
   6   4   1       74.46       72.27      7.96 o
   7   4   1        1.15       -0.48      9.17 o
   8   4   1      101.31       94.73     13.22 o
   9   4   1       25.07       18.97     14.36 o
  10   4   1       13.79       -2.53     17.06 o
  11   4   1       25.58       22.90     19.78 o
   1   5   1       57.91       66.55      7.51 o
   2   5   1       72.04       76.21      8.07 o
   3   5   1       60.62       51.34      5.63 o
   4   5   1       18.87       13.86      6.28 o
   5   5   1       78.96       63.74     11.58 o
   6   5   1        5.39       17.68     13.05 o
   7   5   1       41.78       33.39     16.19 o
   8   5   1        3.47       -3.57     14.81 o
   9   5   1       15.90       19.74     17.48 o
  10   5   1        0.04       24.18     18.84 o
   0   6   1       17.81       20.05      9.95 o
   1   6   1      127.50      114.91     11.30 o
   2   6   1       54.16       61.28     12.50 o
   3   6   1      565.00      550.44     35.59 o
   4   6   1       12.45       24.76     11.37 o
   5   6   1      274.36      294.66     18.69 o
   6   6   1       39.92       51.36     15.85 o
   7   6   1       42.64       59.10     18.19 o
   8   6   1       65.12       96.11     26.37 o
   1   7   1      231.26      240.41     26.55 o
   2   7   1       51.25       10.92     23.02 o
   3   7   1       38.94        2.97     17.16 o
   4   7   1       63.11       66.40     17.36 o
   5   7   1        0.02       20.09     24.66 o
   6   7   1        5.40       -2.37     13.87 o
   1   8   1        6.10      -20.78     23.09 o
   2   8   1        0.68      -24.58     24.58 o
   1   0   2     1000.54      913.64     36.04 o
   2   0   2      154.39      176.34      5.83 o
   3   0   2      878.65      839.86     13.67 o
   4   0   2        0.28        5.13      5.78 o
   5   0   2      685.35      650.84     19.04 o
   6   0   2      737.55      725.39     24.14 o
   7   0   2       68.22       68.62     13.81 o
   8   0   2      256.46      256.07     22.95 o
   9   0   2      532.72      548.51     28.11 o
  10   0   2       85.95      104.11     19.57 o
  11   0   2      702.27      713.43     35.31 o
  12   0   2       56.07       60.54     19.94 o
   1   1   2     4920.10     4713.85     31.19 o
   2   1   2     2496.60     2272.12     17.47 o
   3   1   2       19.75       19.69      3.72 o
   4   1   2     2731.88     2710.88     23.95 o
   5   1   2       36.15       36.47      6.22 o
   6   1   2      504.57      528.23     13.65 o
   7   1   2       24.81       17.37      8.23 o
   8   1   2        0.99        0.23      9.27 o
   9   1   2       13.77       14.69     10.52 o
  10   1   2       49.39       30.28     11.24 o
  11   1   2       33.24       25.84     12.90 o
  12   1   2       47.46       67.79     17.59 o
   0   2   2       10.38       18.02      4.87 o
   1   2   2       39.19       35.76      3.31 o
   2   2   2      324.22      307.88      7.29 o
   3   2   2     2437.16     2401.63     20.22 o
   4   2   2       24.75       22.37      4.53 o
   5   2   2     2998.01     3029.77     28.86 o
   6   2   2      548.43      575.82     14.37 o
   7   2   2       84.66       97.83      9.49 o
   8   2   2        0.60        0.84      9.20 o
   9   2   2      125.26      141.04     13.55 o
  10   2   2        0.83      -10.09     10.09 o
  11   2   2       37.85       27.44     13.87 o
  12   2   2        8.22       26.27     14.73 o
   1   3   2      172.49      189.49      5.82 o
   2   3   2      289.69      289.28      8.11 o
   3   3   2      228.94      260.23      7.47 o
   4   3   2       37.86       35.50      4.77 o
   5   3   2       35.34       16.95      5.22 o
   6   3   2       19.04       18.67      7.06 o
   7   3   2        7.22       -6.63      6.63 o
   8   3   2        3.84        5.23      9.62 o
   9   3   2        0.07      -10.41     10.41 o
  10   3   2       19.60       22.74     12.62 o
  11   3   2        0.29        6.18     14.01 o
   0   4   2      146.90      126.94      6.56 o
   1   4   2      110.23      137.63     10.25 o
   2   4   2      125.75      131.47      6.90 o
   3   4   2       92.82       81.40      6.27 o
   4   4   2      239.15      244.56      7.98 o
   5   4   2        6.59        1.92      5.53 o
   6   4   2        0.03       -2.05      7.18 o
   7   4   2        6.63        4.32      9.63 o
   8   4   2        0.45       -7.51      9.60 o
   9   4   2        5.54        1.03     12.99 o
  10   4   2        1.65      -12.25     16.60 o
  11   4   2        0.76        5.84     18.58 o
   1   5   2        0.69       -0.06      6.81 o
   2   5   2       83.59       97.51      8.20 o
   3   5   2      123.73      130.18      8.26 o
   4   5   2      136.23      141.79      9.13 o
   5   5   2      320.68      301.44     15.71 o
   6   5   2       87.54       76.68     16.57 o
   7   5   2      124.42      130.87     17.97 o
   8   5   2        0.09      -14.42     14.42 o
   9   5   2        1.93       15.49     17.11 o
  10   5   2        3.27       21.04     18.49 o
   0   6   2       29.72       29.95     10.21 o
   1   6   2        2.13       11.57     11.02 o
   2   6   2      152.36      177.24     24.17 o
   3   6   2       41.96       35.52     22.52 o
   4   6   2       55.63       46.68     21.62 o
   5   6   2        2.77       26.40     12.42 o
   6   6   2      128.54      156.12     19.05 o
   7   6   2       69.92       90.00     20.55 o
   8   6   2        3.04       -3.93     16.13 o
   1   7   2       16.24      -17.45     20.37 o
   2   7   2       13.88       -1.16     37.22 o
   3   7   2       11.25       -2.82     24.48 o
   4   7   2        0.99      -14.65     17.55 o
   5   7   2        7.01       -4.66     19.29 o
   6   7   2       10.01       10.07     14.36 o
   1   8   2        0.01      -24.12     24.12 o
   2   8   2        0.58       16.07     26.31 o
   1   1   3       13.08       11.95      2.62 o
   2   1   3       50.34       52.78      3.86 o
   3   1   3     1265.58     1200.93     12.08 o
   4   1   3       13.42        8.42      4.48 o
   5   1   3      649.62      646.93     14.31 o
   6   1   3      386.11      397.06     12.58 o
   7   1   3       85.52       96.26     10.22 o
   8   1   3      418.31      391.40     16.33 o
   9   1   3      220.68      211.21     18.71 o
  10   1   3       35.63       37.16     11.57 o
  11   1   3        3.49        9.85     12.23 o
  12   1   3       23.29       27.41     15.02 o
   0   2   3      326.11      324.09      8.74 o
   1   2   3      441.58      470.71      8.00 o
   2   2   3        0.00        1.46      3.28 o
   3   2   3       21.31       21.77      4.17 o
   4   2   3      164.41      199.13      6.73 o
   5   2   3      476.66      460.02     11.32 o
   6   2   3      169.45      155.52      9.20 o
   7   2   3      168.74      158.89     10.38 o
   8   2   3        5.36        4.01     11.12 o
   9   2   3      119.68      117.74     12.76 o
  10   2   3       49.27       47.21     13.21 o
  11   2   3       19.72       -3.90     12.61 o
  12   2   3        4.41        8.39     13.80 o
   1   3   3     1629.76     1657.47     21.36 o
   2   3   3      111.52      104.72      5.88 o
   3   3   3      339.19      345.59      8.47 o
   4   3   3       86.99       81.74      5.28 o
   5   3   3      139.61      149.06      8.03 o
   6   3   3        6.08        7.87      6.78 o
   7   3   3      267.95      248.49     11.38 o
   8   3   3        2.65       -1.36      9.45 o
   9   3   3       64.00       56.00     13.14 o
  10   3   3        0.36       18.39     12.27 o
  11   3   3        2.42       21.54     13.37 o
   0   4   3       40.35       39.83      5.58 o
   1   4   3       15.15        6.50      4.56 o
   2   4   3      689.03      675.15     14.49 o
   3   4   3        0.48        3.97      4.05 o
   4   4   3      381.75      394.43     10.77 o
   5   4   3        3.12       -2.70      5.45 o
   6   4   3       17.01        8.02      8.23 o
   7   4   3       41.92       38.45     10.90 o
   8   4   3       30.83       15.20     10.87 o
   9   4   3        4.97        0.14     13.27 o
  10   4   3        2.14       10.84     22.07 o
  11   4   3        2.94       -9.01     17.33 o
   1   5   3      326.74      316.31     13.27 o
   2   5   3       22.66       29.51      7.12 o
   3   5   3      733.20      719.82     16.21 o
   4   5   3      276.09      278.14     12.04 o
   5   5   3       56.35       61.15     11.36 o
   6   5   3      206.98      195.81     18.09 o
   7   5   3      331.66      399.75     31.08 o
   8   5   3        1.71        2.84     14.89 o
   9   5   3       16.21       37.95     18.23 o
  10   5   3        0.81       -0.56     17.63 o
   0   6   3       17.39       38.38     16.05 o
   1   6   3       53.63       54.88     12.67 o
   2   6   3        1.91       11.14     23.50 o
   3   6   3      165.78      168.05     26.12 o
   4   6   3       48.19       54.81     30.10 o
   5   6   3       84.84       77.34     13.68 o
   6   6   3       52.21       86.17     20.56 o
   7   6   3       12.22        0.58     15.60 o
   8   6   3       71.53       56.52     18.31 o
   1   7   3       28.28       -5.38     20.76 o
   2   7   3       24.60       14.03     22.79 o
   3   7   3       23.65      -17.47     24.08 o
   4   7   3        0.73      -17.95     17.95 o
   5   7   3        8.34        9.23     18.89 o
   6   7   3        0.56      -26.22     30.01 o
   1   8   3       14.49       -5.45     29.32 o
   2   8   3       10.84      -24.16     24.16 o
   0   0   4     3853.95     3836.60     65.44 o
   1   0   4     1545.56     1415.15     19.23 o
   2   0   4    13020.41    12799.09    105.55 o
   3   0   4      271.20      279.31     14.19 o
   4   0   4     1119.09     1117.98     20.73 o
   5   0   4      270.29      263.99     13.45 o
   6   0   4     2038.57     1955.82     39.53 o
   7   0   4       53.01       60.79     13.64 o
   8   0   4        1.39      -11.99     11.99 o
   9   0   4      333.72      308.96     23.55 o
  10   0   4        2.97        3.99     14.53 o
  11   0   4      387.52      398.83     33.60 o
  12   0   4       89.16       91.86     24.34 o
   1   1   4    17396.00    16490.41    101.31 o
   2   1   4     1852.61     1873.68     16.10 o
   3   1   4     1332.94     1313.95     14.00 o
   4   1   4      372.04      364.77      9.50 o
   5   1   4      552.79      576.59     13.16 o
   6   1   4      154.42      152.21      9.48 o
   7   1   4     1047.49     1062.00     22.49 o
   8   1   4       79.78       51.44     10.80 o
   9   1   4      331.53      329.91     16.84 o
  10   1   4      106.57      100.27     13.65 o
  11   1   4        1.52       -7.16     11.66 o
  12   1   4       16.60        7.01     14.44 o
   0   2   4     6731.83     6676.77     68.67 o
   1   2   4       55.21       57.22      3.87 o
   2   2   4      297.15      278.06      7.11 o
   3   2   4       41.66       44.64      4.61 o
   4   2   4     1529.53     1624.40     17.72 o
   5   2   4      193.21      183.80      8.08 o
   6   2   4       65.12       53.33      7.75 o
   7   2   4       12.73        2.88      7.72 o
   8   2   4        0.03       -8.79      8.79 o
   9   2   4       45.15       43.10     11.01 o
  10   2   4       19.21       27.15     12.38 o
  11   2   4       38.01       42.04     14.22 o
  12   2   4        0.01       13.75     15.15 o
   1   3   4      845.82      907.79     12.88 o
   2   3   4     1245.18     1264.10     15.55 o
   3   3   4        1.93       -1.19      3.42 o
   4   3   4      107.38      123.15      6.95 o
   5   3   4       50.40       50.24      6.33 o
   6   3   4      134.37      150.28      9.36 o
   7   3   4       25.09       21.90      9.12 o
   8   3   4        3.58       11.64      9.84 o
   9   3   4        2.00       -6.19     10.29 o
  10   3   4      112.05      124.49     16.56 o
  11   3   4        0.30       17.95     13.90 o
   0   4   4        0.03       -4.93      4.93 o
   1   4   4      288.20      292.42      9.64 o
   2   4   4      116.97      134.89      7.17 o
   3   4   4      138.33      149.85      6.37 o
   4   4   4       69.19       53.67      7.79 o
   5   4   4        3.65        4.75      6.16 o
   6   4   4       25.74        8.05      7.82 o
   7   4   4        3.83       -0.66      9.66 o
   8   4   4       10.93       15.11     12.31 o
   9   4   4        6.03      -11.93     11.93 o
  10   4   4        0.00        8.74     17.30 o
  11   4   4       11.02       -9.44     32.12 o
   1   5   4        1.55        2.67      6.65 o
   2   5   4       23.39       27.75      7.35 o
   3   5   4       19.14       12.25      5.89 o
   4   5   4      257.38      232.30     15.91 o
   5   5   4       26.78       13.56     10.37 o
   6   5   4      147.41      141.97     16.55 o
   7   5   4       48.79       52.87     15.78 o
   8   5   4        9.34        9.99     15.43 o
   9   5   4        0.52       -6.47     22.86 o
  10   5   4        5.73       40.34     19.43 o
   0   6   4      181.52      187.10     36.30 o
   1   6   4       48.39       83.56     32.29 o
   2   6   4        0.29      -15.51     21.64 o
   3   6   4        0.02      -20.06     20.06 o
   4   6   4        0.13      -18.92     21.50 o
   5   6   4       42.79       65.62     13.23 o
   6   6   4       47.36       34.05     14.45 o
   7   6   4        9.41        1.91     15.42 o
   8   6   4       11.88       26.07     17.87 o
   1   7   4       32.40       30.77     21.25 o
   2   7   4        0.25      -26.33     26.33 o
   3   7   4        0.07      -19.11     32.06 o
   4   7   4        1.77      -28.18     28.18 o
   5   7   4        2.65       -7.23     18.96 o
   6   7   4        1.89       -7.88     20.35 o
   2   8   4        1.15      -25.59     25.59 o
   1   1   5    17147.84    16742.45    103.40 o
   2   1   5     8811.85     8669.39     54.88 o
   3   1   5        0.22        3.54      4.22 o
   4   1   5        9.95       16.66      5.13 o
   5   1   5      227.94      232.80      9.29 o
   6   1   5       82.67      102.20      8.87 o
   7   1   5       15.39       14.29     10.01 o
   8   1   5       31.42       33.98     10.11 o
   9   1   5      219.12      231.48     15.17 o
  10   1   5       50.77       63.19     17.49 o
  11   1   5        4.20       -1.19     11.49 o
  12   1   5       10.16       13.77     14.34 o
   0   2   5       43.40       25.06      4.26 o
   1   2   5      363.40      378.17      7.01 o
   2   2   5       53.79       40.82      3.94 o
   3   2   5      564.70      577.05     10.36 o
   4   2   5       31.18       27.18      4.88 o
   5   2   5      997.49      944.99     15.57 o
   6   2   5        0.58       -4.31      6.54 o
   7   2   5       28.44       13.42      8.29 o
   8   2   5        1.36       -0.11      9.30 o
   9   2   5       89.07      104.50     13.37 o
  10   2   5        0.04       13.53     12.24 o
  11   2   5       15.69       13.05     13.39 o
  12   2   5        3.08        5.82     13.98 o
   1   3   5       48.89       56.22      5.04 o
   2   3   5       69.80       61.30      4.73 o
   3   3   5      662.32      671.00     12.35 o
   4   3   5      141.07      135.08      7.32 o
   5   3   5        2.15       -5.48      5.48 o
   6   3   5        4.79        3.66      6.72 o
   7   3   5      138.85      147.98     11.74 o
   8   3   5      120.46      124.77     13.15 o
   9   3   5       30.96       21.39     11.33 o
  10   3   5       59.56       61.47     14.67 o
  11   3   5        0.25      -10.97     14.36 o
   0   4   5       64.70       55.94      7.06 o
   1   4   5      309.83      340.11     11.71 o
   2   4   5       24.41       24.90      5.24 o
   3   4   5       81.28       93.86      5.96 o
   4   4   5        2.14       -4.21      4.21 o
   5   4   5        4.77        1.65      6.29 o
   6   4   5       24.42       14.04      9.54 o
   7   4   5      178.27      182.97     14.29 o
   8   4   5       60.07       46.62     13.67 o
   9   4   5        9.64        2.39     13.49 o
  10   4   5        1.01       18.84     16.88 o
   1   5   5      166.02      155.23      8.80 o
   2   5   5      186.09      155.18      9.45 o
   3   5   5       36.64       39.11      6.62 o
   4   5   5      742.50      775.04     19.73 o
   5   5   5        1.56       -8.82      9.77 o
   6   5   5      129.60      106.67     15.97 o
   7   5   5        0.11       -8.38     13.38 o
   8   5   5        2.33        1.42     15.23 o
   9   5   5       13.67       37.31     17.65 o
   1   6   5       45.86       61.42     13.58 o
   2   6   5        1.49       -9.64     28.25 o
   3   6   5       17.57       32.75     22.26 o
   4   6   5       14.93       15.80     23.19 o
   5   6   5        4.48       -6.30     11.04 o
   6   6   5        3.87        2.71     15.68 o
   7   6   5        2.41      -14.37     14.37 o
   8   6   5        4.82        7.07     17.79 o
   1   7   5       61.45       68.42     21.54 o
   2   7   5      301.77      391.66     47.35 o
   3   7   5       64.87       42.38     26.10 o
   4   7   5       67.45       76.73     29.13 o
   5   7   5        7.82       20.53     22.40 o
   6   7   5       13.25       11.32     20.68 o
   0   0   6      509.50      539.03     20.99 o
   1   0   6    11337.03    10656.61    113.60 o
   2   0   6       66.07       66.91      7.03 o
   3   0   6     3218.71     3152.74     37.69 o
   4   0   6      340.37      394.27     21.06 o
   5   0   6      167.87      159.41     13.61 o
   6   0   6        0.82        8.04     10.29 o
   7   0   6      454.56      469.46     23.16 o
   8   0   6      116.55       89.51     16.88 o
   9   0   6      281.92      267.24     22.66 o
  10   0   6        0.00       -7.46     15.18 o
  11   0   6        2.91        5.41     16.73 o
  12   0   6       23.87       15.12     21.10 o
   1   1   6     6659.81     6308.54     45.31 o
   2   1   6     4108.87     4068.22     32.43 o
   3   1   6       31.87       30.68      5.13 o
   4   1   6     1636.61     1690.95     19.80 o
   5   1   6      221.82      230.39     10.00 o
   6   1   6      582.62      638.17     16.35 o
   7   1   6       70.35       67.12      9.84 o
   8   1   6       12.42       -0.10      9.71 o
   9   1   6       32.65       26.64     10.51 o
  10   1   6      100.33      138.84     16.00 o
  11   1   6       24.46        5.07     12.31 o
  12   1   6       48.78       44.03     15.94 o
   0   2   6      126.12      129.82      6.54 o
   1   2   6      147.00      141.08      6.10 o
   2   2   6      826.29      843.64     12.67 o
   3   2   6      188.08      195.68      7.05 o
   4   2   6      166.44      144.73      7.89 o
   5   2   6      330.75      317.01     10.54 o
   6   2   6        9.41        2.87      7.16 o
   7   2   6       24.02       32.72      9.03 o
   8   2   6       16.61       24.45      9.96 o
   9   2   6        1.85       -9.71      9.71 o
  10   2   6        0.34       -0.09     11.41 o
  11   2   6       19.13        4.65     13.44 o
  12   2   6        7.89        5.46     14.02 o
   1   3   6      708.97      718.30     14.17 o
   2   3   6        1.63       -1.51      3.94 o
   3   3   6        1.71        2.78      4.39 o
   4   3   6      584.05      570.90     13.37 o
   5   3   6      102.25      115.00      7.76 o
   6   3   6        0.19       -6.37      6.87 o
   7   3   6       29.27       26.06      9.87 o
   8   3   6       92.10      105.52     12.61 o
   9   3   6        3.08        7.97     11.49 o
  10   3   6        1.53      -11.44     11.44 o
  11   3   6       16.74       29.31     15.83 o
   0   4   6        3.22       -1.79      5.05 o
   1   4   6        0.05       -5.34      5.34 o
   2   4   6        0.19        1.46      4.95 o
   3   4   6       16.25       12.45      4.77 o
   4   4   6       36.44       21.31      6.07 o
   5   4   6      127.68      116.01      8.84 o
   6   4   6      231.29      237.05     14.62 o
   7   4   6      129.69      114.53     13.23 o
   8   4   6       71.32       73.29     14.73 o
   9   4   6        9.42        2.08     13.44 o
  10   4   6        0.21       -0.97     26.11 o
   1   5   6        4.67       -0.38      6.68 o
   2   5   6      138.49      126.12     12.55 o
   3   5   6       48.48       65.05     15.09 o
   4   5   6      603.01      592.09     27.00 o
   5   5   6       10.00       12.02     12.75 o
   6   5   6       97.11       92.15     15.69 o
   7   5   6        0.02       -8.44     13.60 o
   8   5   6        0.15      -16.01     19.93 o
   9   5   6        0.35       14.99     17.37 o
   1   6   6       20.89       32.90     18.67 o
   2   6   6       35.47       24.59     20.65 o
   3   6   6       20.81       38.62     23.16 o
   4   6   6        6.74       10.34     23.31 o
   5   6   6      107.46       79.22     21.84 o
   6   6   6        1.50      -14.32     14.32 o
   7   6   6        0.65        4.15     25.30 o
   8   6   6       20.00        2.71     23.61 o
   1   7   6       40.18       13.74     20.48 o
   2   7   6        6.64      -29.16     37.06 o
   3   7   6       14.39       44.66     34.51 o
   4   7   6        2.74      -10.09     27.06 o
   5   7   6        0.11        2.51     21.41 o
   6   7   6        7.28       30.83     22.63 o
   1   1   7      518.36      552.72     11.54 o
   2   1   7      314.29      325.95      8.44 o
   3   1   7       14.54       20.64      5.59 o
   4   1   7      507.49      538.73     13.39 o
   5   1   7       33.08       33.61      7.14 o
   6   1   7        9.83       18.24      7.79 o
   7   1   7        0.33       -1.46      8.39 o
   8   1   7       33.77       18.15     10.23 o
   9   1   7        1.31       -8.70      9.82 o
  10   1   7       72.02       93.61     14.33 o
  11   1   7       17.73       18.58     12.78 o
  12   1   7       23.41       26.18     15.11 o
   0   2   7      121.02      131.03      8.73 o
   1   2   7       41.45       47.08      6.05 o
   2   2   7      106.41      105.66      6.49 o
   3   2   7      751.37      723.83     13.98 o
   4   2   7      398.41      409.03     11.99 o
   5   2   7      325.82      320.92     10.85 o
   6   2   7      121.90      107.42     11.08 o
   7   2   7      255.44      254.75     13.11 o
   8   2   7       31.40       18.46     10.13 o
   9   2   7      119.32      106.06     14.70 o
  10   2   7        0.02       -1.28     11.58 o
  11   2   7        8.24       21.91     13.58 o
   1   3   7      468.19      523.09     11.46 o
   2   3   7      431.04      448.98     10.77 o
   3   3   7      715.54      747.04     13.61 o
   4   3   7      287.44      309.70     10.80 o
   5   3   7      128.36      141.12      8.36 o
   6   3   7        4.19       -5.88      6.85 o
   7   3   7       53.91       49.93     10.84 o
   8   3   7        8.34       15.62     10.78 o
   9   3   7       52.63       40.44     12.63 o
  10   3   7        3.86       19.89     12.47 o
  11   3   7        4.95       22.80     15.44 o
   0   4   7      754.63      822.73     21.91 o
   1   4   7      352.21      344.62     12.22 o
   2   4   7      260.03      286.54      8.90 o
   3   4   7       69.79       77.53      6.64 o
   4   4   7       74.27       76.46      8.74 o
   5   4   7       32.50       37.66      9.45 o
   6   4   7      446.02      457.67     18.47 o
   7   4   7       24.51       36.34     12.41 o
   8   4   7       92.83       75.81     18.61 o
   9   4   7        0.60       19.04     13.98 o
  10   4   7        0.26        0.14     16.93 o
   1   5   7      189.53      174.05     13.83 o
   2   5   7       22.15       14.43      9.72 o
   3   5   7        6.26        2.09     13.42 o
   4   5   7        5.08       -4.44      8.06 o
   5   5   7       34.08       25.09     20.74 o
   6   5   7       28.96       25.66     19.44 o
   7   5   7       68.72       67.33     16.40 o
   8   5   7       74.33       63.76     18.17 o
   9   5   7       42.92       23.29     17.68 o
   1   6   7        2.11       18.54     18.29 o
   2   6   7      106.19      118.17     23.63 o
   3   6   7        3.78      -15.07     21.88 o
   4   6   7        1.57      -12.63     31.78 o
   5   6   7       12.23      -22.80     25.46 o
   6   6   7        6.11      -15.32     15.32 o
   7   6   7       31.93       55.30     16.50 o
   8   6   7        0.15        4.80     16.69 o
   1   7   7        1.84       14.43     19.55 o
   2   7   7        6.23        3.23     22.71 o
   3   7   7       28.80      -13.29     24.87 o
   4   7   7       37.56       20.50     28.06 o
   5   7   7        5.25      -20.67     20.67 o
   0   0   8      349.92      326.81     27.30 o
   1   0   8      518.19      452.86     30.98 o
   2   0   8     1763.88     1795.95     32.60 o
   3   0   8      193.23      221.24     12.28 o
   4   0   8      560.40      552.72     18.55 o
   5   0   8      140.78      162.63     14.52 o
   6   0   8      586.57      632.66     25.79 o
   7   0   8      958.67     1034.27     44.92 o
   8   0   8      284.29      312.06     22.77 o
   9   0   8       95.00      115.07     18.63 o
  10   0   8       24.99       -3.61     15.35 o
  11   0   8        7.07      -25.60     25.60 o
  12   0   8       17.03       17.15     20.71 o
   1   1   8     1420.27     1472.83     20.89 o
   2   1   8       26.01       27.24      5.94 o
   3   1   8       85.42       85.72      8.14 o
   4   1   8       37.70       42.57      6.95 o
   5   1   8      296.32      294.90     11.45 o
   6   1   8       12.54       14.36      7.94 o
   7   1   8      221.12      224.17     13.55 o
   8   1   8       30.73       36.73     10.74 o
   9   1   8       12.02        8.94     10.13 o
  10   1   8      293.76      293.25     19.01 o
  11   1   8        5.98        2.26     12.46 o
  12   1   8       55.82       71.90     18.44 o
   0   2   8      432.42      432.14     17.55 o
   1   2   8      311.40      346.83     10.39 o
   2   2   8      123.43      125.85      7.17 o
   3   2   8     1100.83     1119.28     18.68 o
   4   2   8        0.06       -3.36      5.37 o
   5   2   8      290.73      294.55     11.61 o
   6   2   8        5.33        1.61      7.50 o
   7   2   8       93.32       81.36     11.07 o
   8   2   8       99.87      109.06     12.24 o
   9   2   8      100.01       81.71     15.21 o
  10   2   8        0.15        0.48     11.55 o
  11   2   8       40.91       41.17     15.06 o
   1   3   8      241.24      259.92      9.12 o
   2   3   8      680.28      683.94     13.38 o
   3   3   8       77.86       79.49      7.18 o
   4   3   8      770.51      799.31     16.66 o
   5   3   8        0.09       -1.25      6.82 o
   6   3   8      282.96      257.47     15.16 o
   7   3   8        9.69       -5.01     10.26 o
   8   3   8        1.47       -7.27     10.13 o
   9   3   8        0.65        4.49     11.06 o
  10   3   8       30.97       27.14     15.12 o
  11   3   8        0.00       17.92     15.23 o
   0   4   8       60.20       69.31     15.96 o
   1   4   8        0.48        6.11      6.27 o
   2   4   8        1.76       -2.99      4.92 o
   3   4   8      217.69      227.38      8.91 o
   4   4   8       44.55       33.20      6.40 o
   5   4   8      363.79      355.45     14.33 o
   6   4   8       40.98       42.33     10.35 o
   7   4   8        1.36       11.82     12.13 o
   8   4   8        0.38       -5.83     11.96 o
   9   4   8       23.90       39.83     15.41 o
  10   4   8        0.02       15.72     20.64 o
   1   5   8        2.26       -0.34      8.43 o
   2   5   8       91.05       79.17     15.93 o
   3   5   8       86.53       83.99      9.67 o
   4   5   8        3.63       -3.20     11.50 o
   5   5   8       11.36       -4.22     12.56 o
   6   5   8       36.33       22.74     13.68 o
   7   5   8        0.24        4.49     14.94 o
   8   5   8       66.26       40.25     17.11 o
   9   5   8        6.06       11.19     17.58 o
   0   6   8        6.85      -16.86     16.86 o
   1   6   8       33.67       23.76     18.91 o
   2   6   8       11.41       19.98     20.83 o
   3   6   8        2.68      -21.01     21.01 o
   4   6   8       18.75       20.58     24.33 o
   5   6   8       77.11       94.06     15.34 o
   6   6   8        0.18      -13.23     13.23 o
   7   6   8        1.21        2.31     14.83 o
   1   7   8        0.08        0.09     23.37 o
   2   7   8        4.57        6.09     36.34 o
   3   7   8       15.06        4.18     25.69 o
   4   7   8        6.59       12.10     28.09 o
   5   7   8        0.25      -22.07     22.07 o
   1   1   9      372.45      394.86     13.19 o
   2   1   9      451.93      446.47     13.62 o
   3   1   9     1078.24     1156.49     19.64 o
   4   1   9      252.91      243.68     11.03 o
   5   1   9        0.09        4.47      7.06 o
   6   1   9       70.53       67.36      9.44 o
   7   1   9       83.54       74.50     11.06 o
   8   1   9        0.29       -0.70      9.29 o
   9   1   9       18.15       16.38     10.71 o
  10   1   9      146.98      173.76     16.82 o
  11   1   9        3.33       17.46     14.23 o
   0   2   9     2365.93     2290.95     44.27 o
   1   2   9     1702.96     1780.93     22.13 o
   2   2   9     2398.47     2482.73     29.27 o
   3   2   9     1168.84     1149.01     19.87 o
   4   2   9      364.42      364.93     13.48 o
   5   2   9       81.35       76.84      8.84 o
   6   2   9      140.94      137.17     10.94 o
   7   2   9      195.10      190.75     13.31 o
   8   2   9      228.26      219.55     15.64 o
   9   2   9       10.21       20.12     11.51 o
  10   2   9       27.30       41.65     17.55 o
  11   2   9       86.51       87.73     16.57 o
   1   3   9      278.77      305.19      9.25 o
   2   3   9       40.87       25.25      5.11 o
   3   3   9       52.59       57.76      7.55 o
   4   3   9      175.68      186.61     11.37 o
   5   3   9       45.46       45.87      9.20 o
   6   3   9      120.91      133.09     12.68 o
   7   3   9        1.39       -5.79     12.31 o
   8   3   9        8.01        3.35     10.57 o
   9   3   9       15.51        2.23     11.67 o
  10   3   9        0.10        0.43     13.66 o
  11   3   9        8.91       24.55     15.85 o
   0   4   9      200.83      221.44     18.12 o
   1   4   9      266.30      310.28     12.33 o
   2   4   9       28.55       38.11      6.28 o
   3   4   9      114.64       99.08      8.39 o
   4   4   9       23.86       12.68      5.84 o
   5   4   9      875.03      910.26     23.81 o
   6   4   9       97.52       91.75     13.81 o
   7   4   9        4.30       13.22     12.02 o
   8   4   9       67.38       79.10     15.56 o
   9   4   9        5.07       -0.67     14.06 o
  10   4   9        3.96      -11.14     26.17 o
   1   5   9      122.90      119.39     12.97 o
   2   5   9      172.57      167.28     11.63 o
   3   5   9        1.56      -11.18     12.74 o
   4   5   9        3.06       15.68     12.38 o
   5   5   9       22.40       48.30     16.34 o
   6   5   9        2.77        3.35     13.27 o
   7   5   9        2.74       -9.24     14.07 o
   8   5   9       17.30        4.58     23.39 o
   9   5   9        5.76       14.39     18.25 o
   0   6   9        2.81      -12.75     18.09 o
   1   6   9       65.07       74.13     27.30 o
   2   6   9        0.38        3.69     20.97 o
   3   6   9       90.73       92.62     26.54 o
   4   6   9        8.18       -1.01     29.22 o
   5   6   9       25.67       11.65     16.63 o
   6   6   9        3.81      -13.59     15.12 o
   7   6   9       18.95        0.80     17.00 o
   1   7   9       12.98      -23.52     23.52 o
   2   7   9        0.45       -1.71     23.95 o
   3   7   9        0.99      -17.15     25.07 o
   4   7   9       40.89       64.83     30.52 o
   0   0  10      305.29      263.11     43.28 o
   1   0  10       99.71      101.86     17.86 o
   2   0  10      169.52      176.40     15.37 o
   3   0  10      292.47      368.19     17.78 o
   4   0  10      329.17      339.51     18.27 o
   5   0  10      989.68     1065.32     31.37 o
   6   0  10      543.34      561.11     24.92 o
   7   0  10        3.97      -12.01     12.01 o
   8   0  10       89.58       53.63     16.53 o
   9   0  10        3.42        5.90     15.17 o
  10   0  10        5.33       11.75     16.65 o
  11   0  10       15.74       50.55     21.21 o
   1   1  10      334.15      353.56     16.66 o
   2   1  10        1.70       -5.08      7.11 o
   3   1  10      171.53      167.92      9.77 o
   4   1  10      238.96      224.99     11.55 o
   5   1  10        4.20        2.84      7.69 o
   6   1  10        6.69       15.91      8.98 o
   7   1  10       77.07       57.42     11.19 o
   8   1  10       42.41       24.36     13.35 o
   9   1  10        3.72        5.10     11.06 o
  10   1  10        0.06       10.30     12.04 o
  11   1  10       16.20       -5.45     12.70 o
   0   2  10     1197.70     1074.85     35.38 o
   1   2  10     1284.51     1251.09     21.29 o
   2   2  10      467.90      438.56     14.10 o
   3   2  10     1055.42     1026.90     20.77 o
   4   2  10       20.83       34.10      8.48 o
   5   2  10        4.79        4.55      7.57 o
   6   2  10       51.86       52.10      9.73 o
   7   2  10       30.80       30.01     10.33 o
   8   2  10      103.12       95.64     13.13 o
   9   2  10       54.89       46.62     12.61 o
  10   2  10       15.67        9.86     12.83 o
  11   2  10        4.54      -14.86     14.86 o
   1   3  10       34.04       31.61      6.09 o
   2   3  10      670.14      732.48     17.99 o
   3   3  10        6.46       12.49      6.92 o
   4   3  10       83.35       82.12      9.87 o
   5   3  10       29.85       36.05      9.61 o
   6   3  10        0.44       -6.34      9.11 o
   7   3  10        1.75       -0.30      9.83 o
   8   3  10       52.40       29.91     15.82 o
   9   3  10       14.38       38.52     15.37 o
  10   3  10       14.67       39.67     15.45 o
   0   4  10      162.34      170.50     16.86 o
   1   4  10       18.82       17.20      5.89 o
   2   4  10      168.88      185.75      9.61 o
   3   4  10      261.80      253.69     11.24 o
   4   4  10        6.15       12.26      6.37 o
   5   4  10      450.07      420.78     20.18 o
   6   4  10       67.66       47.86     13.10 o
   7   4  10      127.42      104.60     15.71 o
   8   4  10       69.24       76.36     15.95 o
   9   4  10       20.20       29.15     15.48 o
  10   4  10        8.52       17.44     18.56 o
   1   5  10        8.93        1.70      9.78 o
   2   5  10      114.83      102.62     11.32 o
   3   5  10       41.38       25.17     13.87 o
   4   5  10        5.09       -5.05     12.26 o
   5   5  10       15.83       13.42     14.21 o
   6   5  10        7.91      -11.65     13.26 o
   7   5  10       92.49       90.89     18.48 o
   8   5  10       19.22       22.58     22.93 o
   0   6  10       14.20       42.78     21.20 o
   1   6  10       37.33        7.28     14.22 o
   2   6  10        2.83       -4.50     21.52 o
   3   6  10       32.11       -9.07     24.16 o
   4   6  10        1.58      -24.09     25.64 o
   5   6  10        1.91      -12.52     12.76 o
   6   6  10        0.01      -12.83     13.94 o
   7   6  10        6.81      -17.32     19.73 o
   1   7  10       20.91       59.29     27.09 o
   2   7  10        0.76       44.77     24.92 o
   3   7  10       14.70      -25.25     25.25 o
   4   7  10        0.61       15.40     29.32 o
   1   1  11      337.89      355.41     14.87 o
   2   1  11      843.62      896.90     21.08 o
   3   1  11       17.48       18.54      7.73 o
   4   1  11       47.26       38.66      8.49 o
   5   1  11       52.32       51.69      9.02 o
   6   1  11       13.60       17.50      9.31 o
   7   1  11        6.45        0.83     11.50 o
   8   1  11        3.18       -1.14      9.40 o
   9   1  11        2.13       18.06     11.74 o
  10   1  11       41.85       41.64     13.51 o
  11   1  11        0.43        9.90     13.38 o
   0   2  11        3.34        5.38     11.31 o
   1   2  11      907.04      904.96     20.37 o
   2   2  11      295.23      294.62     12.38 o
   3   2  11      765.36      774.70     19.31 o
   4   2  11      160.71      162.68     11.69 o
   5   2  11       25.38       24.31      9.12 o
   6   2  11        1.71       -8.84      8.84 o
   7   2  11       61.51       42.87     10.78 o
   8   2  11        1.86       12.87     10.40 o
   9   2  11       24.48       18.82     11.86 o
  10   2  11        8.42       14.25     13.02 o
  11   2  11       89.34      108.37     17.30 o
   1   3  11        7.41       13.60      6.44 o
   2   3  11       51.92       43.62      7.84 o
   3   3  11       42.55       41.74      8.56 o
   4   3  11      382.87      399.16     15.59 o
   5   3  11      257.43      287.81     16.02 o
   6   3  11      215.83      212.28     14.47 o
   7   3  11      189.76      199.01     17.87 o
   8   3  11       22.03       14.77     11.87 o
   9   3  11       13.82        9.52     13.71 o
  10   3  11        0.18        0.44     16.94 o
   0   4  11      202.07      201.93     21.03 o
   1   4  11        0.00       -1.18      6.47 o
   2   4  11      151.10      163.65     10.05 o
   3   4  11      391.81      436.40     15.23 o
   4   4  11       12.32       -2.12     10.47 o
   5   4  11      312.08      314.79     20.96 o
   6   4  11      149.85      124.54     15.59 o
   7   4  11       30.60       23.77     13.22 o
   8   4  11       11.49       -1.24     13.07 o
   9   4  11        6.92       23.06     18.58 o
   1   5  11      234.67      202.99     19.58 o
   2   5  11        9.87       -2.60     17.83 o
   3   5  11       22.54       36.87     14.04 o
   4   5  11       19.41       10.02     14.05 o
   5   5  11        3.21        0.26     14.64 o
   6   5  11        4.15        1.22     14.46 o
   7   5  11        2.93       -9.75     15.44 o
   8   5  11        8.19       19.98     18.64 o
   0   6  11       59.51       56.88     23.93 o
   1   6  11        2.97      -14.78     14.78 o
   2   6  11       13.49       -6.21     13.45 o
   3   6  11        5.25       19.36     27.41 o
   4   6  11        2.98      -16.94     60.39 o
   5   6  11       29.26       14.60     15.04 o
   6   6  11        5.27      -14.75     14.75 o
   1   7  11        0.14      -24.45     24.45 o
   2   7  11        3.64      -27.83     27.83 o
   3   7  11        0.04       -5.58     46.41 o
   0   0  12      323.02      311.33     31.05 o
   1   0  12       43.46       27.57     13.63 o
   2   0  12      423.92      416.74     31.37 o
   3   0  12      215.87      224.06     18.93 o
   4   0  12      129.87      178.73     16.47 o
   5   0  12      139.40      192.42     18.00 o
   6   0  12      167.85      162.30     18.48 o
   7   0  12        0.55      -12.01     13.97 o
   8   0  12      129.95      168.26     19.85 o
   9   0  12        0.19        6.30     14.62 o
  10   0  12       14.02       -3.72     21.94 o
  11   0  12        6.99       -0.54     18.83 o
   1   1  12       29.01       20.36      8.91 o
   2   1  12     1008.97     1048.96     23.73 o
   3   1  12        3.30       -3.59      7.39 o
   4   1  12       98.58       95.92     10.28 o
   5   1  12      106.66      113.99     11.34 o
   6   1  12       41.22       52.67     10.87 o
   7   1  12       36.43       18.63     10.54 o
   8   1  12      122.25      124.66     13.58 o
   9   1  12       11.36       -3.96     11.00 o
  10   1  12       13.85       13.45     12.21 o
  11   1  12       14.43       13.68     14.89 o
   0   2  12      661.31      661.96     31.07 o
   1   2  12       53.24       60.96     12.46 o
   2   2  12      294.60      319.81     13.59 o
   3   2  12      122.69      123.54     10.94 o
   4   2  12       30.77       41.20     10.37 o
   5   2  12      115.57      146.76     11.80 o
   6   2  12        2.24        4.63      9.57 o
   7   2  12       26.84       20.19     10.54 o
   8   2  12        3.30        2.08     10.35 o
   9   2  12        6.97        5.46     11.29 o
  10   2  12        0.90        1.37     13.05 o
   1   3  12      286.42      320.54     15.66 o
   2   3  12       51.69       51.45      9.32 o
   3   3  12        0.46        6.41      8.18 o
   4   3  12      602.21      609.31     19.33 o
   5   3  12        8.73        9.11     10.28 o
   6   3  12        2.69        4.37      9.61 o
   7   3  12        0.51        5.22     10.61 o
   8   3  12      199.73      209.11     19.32 o
   9   3  12       37.53       46.34     15.69 o
  10   3  12       13.16       -3.38     15.15 o
   0   4  12       38.51       23.20     16.39 o
   1   4  12       73.76       76.37     12.97 o
   2   4  12        9.87       10.03     11.75 o
   3   4  12       99.76      100.14     13.61 o
   4   4  12      113.80      104.18     14.00 o
   5   4  12        4.04      -10.28     12.52 o
   6   4  12       46.62       32.71     13.61 o
   7   4  12        6.42       12.96     16.26 o
   8   4  12        2.03       10.94     13.42 o
   9   4  12        0.47       13.24     16.78 o
   1   5  12       38.03       17.06     15.40 o
   2   5  12       66.84       66.70     15.66 o
   3   5  12       22.95       13.14     19.76 o
   4   5  12       27.80       44.66     20.79 o
   5   5  12        0.53      -10.79     33.70 o
   6   5  12        2.34       -3.99     14.50 o
   7   5  12        3.02       -5.14     16.23 o
   8   5  12        5.78       -1.69     17.41 o
   0   6  12        9.81      -22.05     23.08 o
   1   6  12       10.45        9.97     16.26 o
   2   6  12        3.47      -13.29     13.29 o
   3   6  12        7.46      -19.50     19.50 o
   4   6  12        0.68       -9.00     13.26 o
   5   6  12        0.18      -16.76     16.76 o
   6   6  12        0.17      -14.86     14.86 o
   1   7  12       14.73      -22.40     26.42 o
   2   7  12       10.74      -28.41     28.41 o
   1   1  13      305.50      333.20     17.05 o
   2   1  13      117.96      145.61     13.04 o
   3   1  13      210.48      211.85     12.83 o
   4   1  13      148.18      159.83     13.46 o
   5   1  13        1.29        3.23      9.04 o
   6   1  13        0.00       -1.91      9.56 o
   7   1  13       18.68       18.99     10.30 o
   8   1  13       45.31       59.47     12.80 o
   9   1  13       27.03       45.33     12.32 o
  10   1  13       36.53       23.63     13.41 o
   0   2  13     1654.27     1578.46     73.02 o
   1   2  13      106.18      115.89     17.95 o
   2   2  13      227.07      227.92     12.73 o
   3   2  13       30.11       10.66      9.00 o
   4   2  13        1.22       10.25      9.41 o
   5   2  13      389.91      400.42     18.85 o
   6   2  13        2.24        1.69      9.58 o
   7   2  13       16.71       12.03     10.48 o
   8   2  13       78.85       74.67     13.45 o
   9   2  13       45.45       46.01     13.09 o
  10   2  13       39.34       40.10     16.01 o
   1   3  13      311.54      305.11     16.24 o
   2   3  13       10.04       -4.56      8.53 o
   3   3  13       50.49       29.07     11.70 o
   4   3  13      182.07      176.87     14.21 o
   5   3  13      301.24      271.70     16.72 o
   6   3  13      127.57      125.93     13.33 o
   7   3  13      155.65      135.85     16.23 o
   8   3  13        0.09      -12.15     12.15 o
   9   3  13       22.24       31.19     15.58 o
  10   3  13       11.16      -12.90     19.37 o
   0   4  13      126.68      129.77     21.18 o
   1   4  13       63.34       59.60     13.14 o
   2   4  13        6.98       -9.46     10.55 o
   3   4  13        5.06       -3.71     11.11 o
   4   4  13       31.15       37.66     12.66 o
   5   4  13       49.82       39.93     14.90 o
   6   4  13       41.25       43.68     13.92 o
   7   4  13       61.98       60.69     15.36 o
   8   4  13        9.77       14.97     14.19 o
   9   4  13        1.94       35.56     18.22 o
   1   5  13      111.24       75.56     18.58 o
   2   5  13       16.23        3.76     14.80 o
   3   5  13        4.35        6.66     16.35 o
   4   5  13        0.69      -15.19     16.50 o
   5   5  13       21.88       11.21     17.14 o
   6   5  13       10.76        2.44     17.62 o
   7   5  13       24.59       47.79     19.51 o
   0   6  13        7.96      -13.55     25.42 o
   1   6  13       16.40       -5.50     16.98 o
   2   6  13        0.35       -8.11     16.14 o
   3   6  13        1.21      -10.40     15.20 o
   4   6  13        2.64      -14.54     14.54 o
   5   6  13       28.46       10.33     26.21 o
   1   7  13        7.43       -8.06     28.21 o
   0   0  14       17.66        3.49     19.18 o
   1   0  14      308.00      256.23     33.73 o
   2   0  14       85.43      100.67     26.71 o
   3   0  14      280.35      252.02     25.47 o
   4   0  14       31.61       32.33     13.98 o
   5   0  14       27.79       26.36     23.74 o
   6   0  14        1.30      -12.81     12.81 o
   7   0  14       16.49       23.86     15.81 o
   8   0  14        6.50      -15.91     15.91 o
   9   0  14        0.16      -11.39     16.38 o
  10   0  14       12.63        5.31     18.12 o
   1   1  14        7.75        2.84      9.43 o
   2   1  14      181.82      197.02     14.98 o
   3   1  14       60.78       50.80     11.01 o
   4   1  14       17.03       22.49     13.78 o
   5   1  14       15.08       13.64      9.80 o
   6   1  14       19.70       16.43     10.34 o
   7   1  14       59.76       58.75     11.94 o
   8   1  14        3.50        8.57     11.27 o
   9   1  14       63.06       52.30     13.72 o
  10   1  14       15.10       22.01     16.74 o
   0   2  14       67.72       58.36     18.00 o
   1   2  14       58.18       48.21     13.40 o
   2   2  14        0.07       17.66      9.57 o
   3   2  14      245.92      255.25     14.30 o
   4   2  14        0.26       -3.52     10.05 o
   5   2  14       79.42       90.55     13.26 o
   6   2  14       18.90       29.41     11.09 o
   7   2  14        1.72       -9.77     10.36 o
   8   2  14        5.66       -7.15     11.05 o
   9   2  14        6.58       18.70     13.02 o
  10   2  14        0.00        5.06     15.24 o
   1   3  14       13.16       19.75      8.92 o
   2   3  14        2.73       -0.12      9.88 o
   3   3  14      734.20      737.16     23.23 o
   4   3  14      182.08      185.31     14.72 o
   5   3  14        3.95        1.79     10.17 o
   6   3  14        8.39        0.14     13.27 o
   7   3  14      149.58      157.12     18.44 o
   8   3  14       15.53        9.08     13.80 o
   9   3  14        3.95       -0.39     14.19 o
   0   4  14      157.89      190.02     32.44 o
   1   4  14        0.91      -10.88     10.88 o
   2   4  14       67.33       74.06     12.94 o
   3   4  14       12.40       12.49     12.27 o
   4   4  14        9.43       -1.44     13.12 o
   5   4  14       70.33       64.87     15.63 o
   6   4  14       11.84       17.51     15.01 o
   7   4  14       57.47       39.45     15.17 o
   8   4  14        0.27        2.58     17.08 o
   1   5  14      155.99      172.47     22.83 o
   2   5  14       93.45       64.46     44.03 o
   3   5  14        5.70       18.25     16.14 o
   4   5  14        0.00       -1.56     16.90 o
   5   5  14        6.12      -13.50     16.71 o
   6   5  14        6.26        1.22     24.65 o
   7   5  14        8.88      -16.31     16.53 o
   0   6  14        9.74      -25.80     25.80 o
   1   6  14        0.16      -17.55     17.55 o
   2   6  14        0.40       -5.11     28.03 o
   3   6  14       13.64        4.39     16.49 o
   4   6  14        2.74      -12.15     16.09 o
   5   6  14        9.71       16.73     18.39 o
   1   1  15       33.41       20.18     11.43 o
   2   1  15       40.58       67.43     13.72 o
   3   1  15        0.80        0.31     10.43 o
   4   1  15      272.07      252.73     17.23 o
   5   1  15        3.59       -2.84     10.08 o
   6   1  15       67.23       70.98     11.78 o
   7   1  15        2.02        7.47     11.36 o
   8   1  15        6.04       -2.02     10.90 o
   9   1  15        0.20        7.93     12.35 o
  10   1  15       28.99       30.22     14.17 o
   0   2  15      709.72      734.40     55.74 o
   1   2  15       28.63       31.34     11.52 o
   2   2  15       19.52        8.29     10.01 o
   3   2  15       20.99       40.42     12.90 o
   4   2  15       24.13       17.58     10.95 o
   5   2  15       10.99       16.34     11.20 o
   6   2  15       15.19       16.26     11.11 o
   7   2  15       24.44       21.58     11.99 o
   8   2  15       32.96       27.78     12.73 o
   9   2  15        8.55        3.39     13.81 o
   1   3  15       58.79       35.19     11.07 o
   2   3  15      515.92      541.96     22.07 o
   3   3  15        2.32        8.44     10.23 o
   4   3  15      762.17      769.37     28.07 o
   5   3  15       52.67       38.84     13.71 o
   6   3  15      344.80      331.58     20.03 o
   7   3  15       13.32       -1.52     13.76 o
   8   3  15       44.47       26.83     15.31 o
   9   3  15        1.18      -13.30     14.44 o
   0   4  15      105.23      127.93     35.23 o
   1   4  15       19.15       12.94     12.55 o
   2   4  15       43.52       36.43     13.54 o
   3   4  15        0.01      -11.55     11.55 o
   4   4  15       55.22       33.32     15.66 o
   5   4  15       18.91       24.06     14.99 o
   6   4  15       88.12       76.62     24.77 o
   7   4  15        0.52       -8.94     13.68 o
   8   4  15       16.50        8.57     20.36 o
   1   5  15       25.04       -6.76     17.93 o
   2   5  15        0.01        4.02     17.30 o
   3   5  15        1.03      -15.51     17.41 o
   4   5  15        5.61      -15.36     25.04 o
   5   5  15        6.58      -24.25     27.39 o
   6   5  15        4.47       10.25     19.58 o
   0   6  15        1.06      -18.56     26.15 o
   1   6  15        3.27      -18.27     18.27 o
   2   6  15        0.12      -18.10     18.10 o
   3   6  15        3.74      -17.55     17.55 o
   4   6  15        8.80      -17.06     17.06 o
   0   0  16       72.02       74.39     26.24 o
   1   0  16        5.98       -6.26     15.08 o
   2   0  16       36.26       38.55     19.08 o
   3   0  16        0.00       11.33     18.15 o
   4   0  16       39.96       51.97     21.71 o
   5   0  16        0.08       -0.44     14.18 o
   6   0  16      152.95      136.17     19.40 o
   7   0  16       13.61        5.10     15.58 o
   8   0  16       59.84       34.82     24.68 o
   9   0  16       19.46       33.00     20.27 o
  10   0  16        2.01       14.52     19.95 o
   1   1  16        1.63       20.62     11.78 o
   2   1  16       74.68       79.04     14.88 o
   3   1  16       80.04       90.68     13.99 o
   4   1  16       45.40       46.01     12.34 o
   5   1  16        2.80       -6.92     11.39 o
   6   1  16        0.00       -9.83      9.83 o
   7   1  16        0.13       16.73     11.58 o
   8   1  16        7.83      -17.25     17.25 o
   9   1  16       15.17       16.79     13.07 o
   0   2  16       11.80       11.64     16.47 o
   1   2  16        0.00        5.57     11.92 o
   2   2  16        0.16       -7.36     10.55 o
   3   2  16        3.74        7.78     11.14 o
   4   2  16        7.24       -1.84     10.66 o
   5   2  16        3.83        2.65     10.78 o
   6   2  16       38.48       31.95     11.64 o
   7   2  16       12.03        6.22     16.57 o
   8   2  16       60.83       47.82     15.13 o
   9   2  16       31.71       45.50     16.57 o
   1   3  16      124.18      110.92     16.75 o
   2   3  16      202.01      203.42     18.53 o
   3   3  16      334.15      342.82     20.78 o
   4   3  16       43.76       71.28     14.69 o
   5   3  16       16.14       23.50     13.96 o
   6   3  16        2.14       -4.91     14.88 o
   7   3  16       79.01       70.17     16.43 o
   8   3  16        2.25        1.38     14.90 o
   0   4  16       91.22       95.61     22.31 o
   1   4  16        8.86        5.27     18.21 o
   2   4  16       68.73       64.13     17.90 o
   3   4  16       33.66       29.99     15.16 o
   4   4  16       38.81       29.33     16.09 o
   5   4  16       31.05        8.61     15.49 o
   6   4  16        4.38      -19.31     19.31 o
   7   4  16       10.05       14.27     17.25 o
   1   5  16        6.64       -9.87     18.58 o
   2   5  16        1.51      -10.91     17.95 o
   3   5  16        6.36        8.51     18.68 o
   4   5  16        8.53       26.69     19.13 o
   5   5  16        1.10      -18.79     18.79 o
   6   5  16        0.83      -19.67     19.67 o
   0   6  16        2.75      -27.50     27.50 o
   1   6  16        1.30      -19.74     19.74 o
   2   6  16        0.62      -25.79     25.79 o
   3   6  16        3.98       21.65     20.68 o
   1   1  17      325.76      301.15     20.63 o
   2   1  17        0.50        9.69     12.72 o
   3   1  17       15.10       19.25     13.13 o
   4   1  17       48.83       55.00     13.43 o
   5   1  17        0.09        0.35     10.71 o
   6   1  17       43.50       33.08     12.26 o
   7   1  17        9.04       -3.81     14.86 o
   8   1  17        0.75       -4.40     11.52 o
   9   1  17       13.53        2.04     13.37 o
   0   2  17      502.02      466.43     33.33 o
   1   2  17        0.34       -8.21     11.78 o
   2   2  17       26.25       22.65     11.95 o
   3   2  17        6.52       18.92     11.88 o
   4   2  17       21.95       14.31     14.53 o
   5   2  17        3.98       -5.82     11.05 o
   6   2  17        2.29        7.00     11.27 o
   7   2  17       65.42       58.82     15.28 o
   8   2  17       37.66       38.30     15.06 o
   9   2  17       44.62       33.90     16.58 o
   1   3  17        8.44       13.03     12.69 o
   2   3  17        0.38      -12.01     12.01 o
   3   3  17       11.13        9.52     13.79 o
   4   3  17        7.47      -13.12     16.36 o
   5   3  17       85.35       98.65     17.20 o
   6   3  17        0.10      -11.76     13.36 o
   7   3  17       50.23       39.05     27.95 o
   8   3  17        2.70       14.82     15.14 o
   0   4  17       39.47       49.47     21.67 o
   1   4  17       15.28       -3.17     13.92 o
   2   4  17       76.42       48.83     17.06 o
   3   4  17        1.28       -8.50     14.74 o
   4   4  17        7.09       -8.71     15.30 o
   5   4  17        7.66      -12.72     16.15 o
   6   4  17      177.18      190.15     23.19 o
   7   4  17        0.04      -16.79     16.79 o
   1   5  17        6.82      -19.29     19.29 o
   2   5  17       22.42      -13.31     19.46 o
   3   5  17        0.24      -11.91     18.80 o
   4   5  17        0.62      -13.20     18.76 o
   5   5  17        3.76      -13.76     20.38 o
   0   6  17       16.47      -28.85     28.85 o
   1   6  17        4.53      -20.23     20.23 o
   2   6  17        2.97      -18.54     18.54 o
   0   0  18       70.94       85.91     30.35 o
   1   0  18       87.24       78.35     21.91 o
   2   0  18       19.14       10.07     19.42 o
   3   0  18      340.29      403.47     37.84 o
   4   0  18       64.01       69.33     22.76 o
   5   0  18       82.63       73.85     22.63 o
   6   0  18        0.02       -9.72     14.69 o
   7   0  18        3.00        7.69     20.98 o
   8   0  18        4.02       25.28     18.85 o
   9   0  18        2.46        8.41     22.09 o
   1   1  18      180.61      175.43     18.18 o
   2   1  18        1.07      -12.57     12.57 o
   3   1  18        3.28      -10.86     12.14 o
   4   1  18        3.26       -5.07     11.90 o
   5   1  18        4.47      -10.57     10.57 o
   6   1  18       10.91        5.16     11.40 o
   7   1  18       19.69       20.25     14.44 o
   8   1  18       25.43       36.27     13.64 o
   9   1  18        4.61        6.31     13.33 o
   0   2  18        1.91       26.71     21.18 o
   1   2  18       64.07       49.47     14.61 o
   2   2  18       62.90       46.42     13.19 o
   3   2  18      206.25      185.00     16.94 o
   4   2  18       71.41      104.44     15.37 o
   5   2  18       46.89       38.15     12.99 o
   6   2  18        0.42      -12.37     12.37 o
   7   2  18        0.19       -4.24     12.88 o
   8   2  18        0.20       24.51     15.33 o
   1   3  18      104.23       93.31     16.02 o
   2   3  18        0.60        1.78     13.08 o
   3   3  18        4.23        2.50     13.88 o
   4   3  18       10.98       -2.71     13.62 o
   5   3  18       28.60        3.21     14.94 o
   6   3  18        0.69      -13.99     13.99 o
   7   3  18        2.06       -4.70     14.73 o
   0   4  18        7.36       -7.28     19.78 o
   1   4  18       15.14        2.10     14.38 o
   2   4  18        2.20       -2.31     15.62 o
   3   4  18       14.02       -4.06     23.45 o
   4   4  18       26.07       22.85     17.47 o
   5   4  18        0.00      -14.97     14.97 o
   6   4  18       12.14      -17.92     28.24 o
   1   5  18        8.61       13.18     20.93 o
   2   5  18        3.65       13.60     21.30 o
   3   5  18       61.83       28.83     22.80 o
   4   5  18       20.51        1.74     22.15 o
   1   1  19       49.11       60.47     14.98 o
   2   1  19       11.31       19.16     13.72 o
   3   1  19        0.64       20.85     14.18 o
   4   1  19        0.06        7.68     12.20 o
   5   1  19        2.61        0.04     12.08 o
   6   1  19        0.04      -11.01     11.01 o
   7   1  19        0.06        3.61     11.51 o
   8   1  19        1.70       13.73     13.18 o
   0   2  19        5.30       -8.47     17.84 o
   1   2  19       62.03       85.94     16.31 o
   2   2  19       73.12       56.68     19.40 o
   3   2  19      205.47      211.53     23.44 o
   4   2  19       64.62       85.96     17.84 o
   5   2  19       73.59       84.27     17.15 o
   6   2  19       17.91        5.63     13.85 o
   7   2  19       10.76       -6.57     13.62 o
   8   2  19        0.17       -1.08     16.06 o
   1   3  19       35.15       48.18     15.47 o
   2   3  19        3.08        5.55     13.81 o
   3   3  19        0.23        1.66     14.52 o
   4   3  19       44.10       56.27     17.42 o
   5   3  19        3.97        6.86     20.09 o
   6   3  19       61.94       31.41     16.29 o
   7   3  19        9.52       -1.74     15.76 o
   0   4  19       61.95       26.92     30.85 o
   1   4  19        0.44      -15.95     15.95 o
   2   4  19        1.64        9.73     16.61 o
   3   4  19       19.96       -0.96     17.65 o
   4   4  19        4.89       -1.55     17.99 o
   5   4  19       79.11       71.19     25.12 o
   1   5  19        0.91      -14.33     21.04 o
   2   5  19        3.07      -22.06     22.06 o
   3   5  19       12.22        1.39     22.08 o
   0   0  20       12.08      -23.72     23.72 o
   1   0  20        6.79        1.86     19.37 o
   2   0  20       25.76       16.53     20.31 o
   3   0  20       68.12       47.42     22.82 o
   4   0  20       14.58       29.38     22.99 o
   5   0  20       46.95       52.59     20.41 o
   6   0  20       26.61        1.35     17.97 o
   7   0  20        0.29       10.58     18.36 o
   8   0  20       68.54       90.56     23.21 o
   1   1  20      174.27      179.14     19.43 o
   2   1  20       10.35       -5.14     13.33 o
   3   1  20        0.09        0.29     13.97 o
   4   1  20       12.98       -1.32     12.98 o
   5   1  20       10.74      -12.01     12.01 o
   6   1  20        0.03      -10.47     11.92 o
   7   1  20       22.59        8.96     15.02 o
   0   2  20       47.56       38.57     20.70 o
   1   2  20        1.76       14.34     13.89 o
   2   2  20       66.18       50.66     15.71 o
   3   2  20        0.63       -3.22     14.09 o
   4   2  20        9.03        6.12     15.17 o
   5   2  20        0.59      -14.50     14.50 o
   6   2  20       27.12        6.41     14.49 o
   7   2  20        9.61        0.65     14.63 o
   1   3  20       14.96        6.75     14.71 o
   2   3  20       35.24       28.37     15.52 o
   3   3  20       11.04        6.70     19.29 o
   4   3  20        3.17      -14.66     14.66 o
   5   3  20        5.51       -3.53     17.85 o
   6   3  20       13.05       -9.10     16.80 o
   0   4  20       10.94       -2.32     30.29 o
   1   4  20        8.35      -20.57     20.57 o
   2   4  20       18.73       12.98     22.58 o
   3   4  20       53.86       36.59     25.71 o
   4   4  20       13.62      -15.28     21.92 o
   5   4  20       47.09       12.51     25.61 o
   1   5  20        1.27      -23.97     30.02 o
   1   1  21       14.71       -5.00     13.89 o
   2   1  21        0.68       10.83     14.77 o
   3   1  21        0.56       -9.27     14.35 o
   4   1  21        6.21      -12.54     12.54 o
   5   1  21       15.66       -5.12     16.12 o
   6   1  21        7.71       11.10     15.08 o
   7   1  21        1.15      -14.57     14.57 o
   0   2  21      108.09      123.53     27.04 o
   1   2  21        1.05      -12.93     12.93 o
   2   2  21      112.93      109.41     18.73 o
   3   2  21        0.05        4.92     14.90 o
   4   2  21        5.58      -14.33     15.17 o
   5   2  21        0.45       -5.23     15.82 o
   6   2  21       27.95       19.38     16.46 o
   1   3  21       55.62       34.73     16.71 o
   2   3  21       11.91      -13.57     14.99 o
   3   3  21       32.41       37.34     16.89 o
   4   3  21        2.32        0.22     19.01 o
   5   3  21        0.04      -18.51     18.51 o
   0   4  21       29.70      -24.92     28.50 o
   1   4  21        0.05       -8.74     22.38 o
   2   4  21        0.48       21.07     34.95 o
   3   4  21       10.05      -11.00     32.03 o
   0   0  22       83.72       98.93     37.82 o
   1   0  22       31.90       56.43     24.16 o
   2   0  22        4.71       -5.60     30.85 o
   3   0  22       66.24       96.27     27.95 o
   4   0  22        0.34        9.11     23.44 o
   5   0  22       20.45       13.03     26.97 o
   6   0  22        4.52       -8.60     19.27 o
   1   1  22        0.00       21.81     15.95 o
   2   1  22       40.33       36.43     16.38 o
   3   1  22        0.27      -19.62     19.62 o
   4   1  22       24.29       -1.92     15.68 o
   5   1  22        0.10      -14.81     14.81 o
   6   1  22        0.44       -6.44     14.98 o
   0   2  22       33.01       41.56     66.94 o
   1   2  22        1.98       -6.17     14.75 o
   2   2  22        0.52       -0.87     14.92 o
   3   2  22        3.66      -14.90     14.90 o
   4   2  22        0.05      -10.94     15.98 o
   5   2  22        0.96      -16.31     16.31 o
   1   3  22        2.97      -14.82     14.82 o
   2   3  22        6.31      -14.60     14.60 o
   3   3  22        8.75       -7.21     16.27 o
   4   3  22       45.45       44.40     22.24 o
   0   4  22        1.98      -21.37     30.26 o
   1   4  22        0.01       -5.03     23.91 o
   1   1  23        0.09      -12.76     15.48 o
   2   1  23       35.31       47.25     18.16 o
   3   1  23       27.06       -3.05     16.29 o
   4   1  23        0.08      -16.15     16.15 o
   5   1  23        0.16      -23.23     23.23 o
   0   2  23       28.39       41.79     25.96 o
   1   2  23        1.42       -7.11     16.18 o
   2   2  23        8.05       -1.16     17.36 o
   3   2  23        1.68      -15.09     15.09 o
   4   2  23        8.65      -14.29     26.17 o
   1   3  23        6.21      -15.75     15.75 o
   2   3  23        3.63        6.63     17.29 o
   3   3  23       11.42       -4.54     19.14 o
   0   0  24      177.80      182.38     47.70 o
   1   0  24       19.85        8.74     30.63 o
   2   0  24       42.57       51.02     25.10 o
   3   0  24       11.69       44.02     27.34 o
   4   0  24        0.01      -25.77     25.77 o
   1   1  24       58.66       42.12     18.55 o
   2   1  24       76.33       33.11     17.95 o
   3   1  24        7.29        9.95     17.26 o
   4   1  24       34.69       37.95     18.67 o
   0   2  24        0.64      -22.68     22.68 o
   1   2  24        5.09       -5.78     16.92 o
   2   2  24        0.66      -19.09     19.09 o
   3   2  24        1.05      -12.24     16.43 o
   1   1  25       44.01       51.12     20.18 o
   2   1  25        0.27       -5.28     16.95 o
 
